# Supplementary material for: Refining dual RNA-seq mapping: sequential and combined approaches in host-parasitic plant dynamics
Source: Front Plant Sci. 2024 Nov 8;15:1483717. doi: 10.3389/fpls.2024.1483717 (PMC11581871; doi:10.3389/fpls.2024.1483717)
Supplement: Supplementary Table 1 — Protein sequences accession numbers involved in the phylogenetic analysis. List of NCBI accession numbers for the rbcL proteins of Cuscuta spp. and their host plants. Six Cuscuta species were selected, along with 28 hosts spanning twelve different orders, categorized as crops, ornamentals, weeds, and model organisms. [file DataSheet1.csv]

Species	Order	Classification	NCBI Protein accession number
Allium cepa	Asparagales	Crop	YP_009057159.1
Allium sativum	Asparagales	Crop	YP_009317125.1
Asparagus officinalis	Asparagales	Crop	YP_009370029.1
Capsicum annuum	Solanales	Crop	YP_006666038.1
Carthamus tinctorius	Asterales	Crop	YP_009271914.1
Cucumis melo	Cucurbitales	Crop	YP_010167036.1
Cucumis sativus	Cucurbitales	Crop	YP_247607.1
Daucus carota	Apiales	Crop	YP_740125.1
Ipomoea batatas	Solanales	Crop	YP_009128399.1
Solanum lycopersicum	Solanales	Crop	YP_008563096.1
Solanum melongena	Solanales	Crop	YP_009254086.1
Solanum tuberosum	Solanales	Crop	YP_635647.1
Arabidopsis thaliana	Brassicales	ModelOrganism	NP_051067.1
Campsis radicans	Scrophulariales	Ornamental	YP_010743242.1
Catharanthus roseus	Gentianales	Ornamental	YP_008081273.1
Chrysanthemum indicum	Asterales	Ornamental	YP_007474737.1
Foeniculum vulgare	Apiales	Ornamental	YP_009235887.
Geranium Maderense	Geraniales	Ornamental	YP_009250234.1
Hedera helix	Apiales	Ornamental	YP_010633192.1
Impatiens davidii	Ericales	Ornamental	YP_010209555.1
Mentha longifolia	Lamiales	Ornamental	YP_009327395.1
Plectranthus Scutellarioides	Lamiales	Ornamental	YP_010174095.1
Cuscuta australis	Solanales	Parasite	YP_009727865.1
Cuscuta campestris	Solanales	Parasite	YP_009996226.1
Cuscuta europaea	Solanales	Parasite	YP_010621274.1
Cuscuta japonica	Solanales	Parasite	YP_010273552.1
Cuscuta pentagona	Solanales	Parasite	YP_009532296.1
Cuscuta reflexa	Solanales	Parasite	YP_001430120.1
Amaranthus blitoides	Caryophyllales	Weeds	YP_010464873.1
Chenopodium album	Caryophyllales	Weeds	YP_009380220.1
Convolvulus arvensis	Convolvulus	Weeds	YP_010042688.1
Fallopia convolvulus	Caryophyllales	Weeds	YP_010941064.1
Portulaca oleracea	Caryophyllales	Weeds	YP_009441448.1
Solanum nigrum	Solanales	Weeds	YP_009171876.1
