# Supplementary material for: Refining dual RNA-seq mapping: sequential and combined approaches in host-parasitic plant dynamics
Source: Front Plant Sci. 2024 Nov 8;15:1483717. doi: 10.3389/fpls.2024.1483717 (PMC11581871; doi:10.3389/fpls.2024.1483717)
Supplement: Supplementary Table 2 — Sequential approach cross-mapping. Summary of both one-side and two-side cross-mapped reads in the sequential approach. [file DataSheet2.csv]

Interaction	Sequence origin	Replicate	One side cross	Two side cross	Total cross mapping
Arabidopsis-Cuscuta	Arabidopsis	Rep1	39	57600	57639
Arabidopsis-Cuscuta	Arabidopsis	Rep2	756	1335770	1336526
Arabidopsis-Cuscuta	Arabidopsis	Rep3	294	84324	84618
Arabidopsis-Cuscuta	Cuscuta	Rep1	48495	64729	113224
Arabidopsis-Cuscuta	Cuscuta	Rep2	58147	79993	138140
Arabidopsis-Cuscuta	Cuscuta	Rep3	56618	74735	131353
Solanum-Cuscuta	Solanum	Rep1	156187	165748	321935
Solanum-Cuscuta	Solanum	Rep2	110334	121976	232310
Solanum-Cuscuta	Solanum	Rep3	129273	149853	279126
Solanum-Cuscuta	Cuscuta	Rep1	42288	40665	82953
Solanum-Cuscuta	Cuscuta	Rep2	51084	50276	101360
Solanum-Cuscuta	Cuscuta	Rep3	50082	46957	97039
