# Supplementary material for: Refining dual RNA-seq mapping: sequential and combined approaches in host-parasitic plant dynamics
Source: Front Plant Sci. 2024 Nov 8;15:1483717. doi: 10.3389/fpls.2024.1483717 (PMC11581871; doi:10.3389/fpls.2024.1483717)
Supplement: Supplementary Table 5 — Cross-mapping in sequential approach. Summary of both one-side and two-side cross-mapped reads in the combined approach. [file DataSheet5.csv]

Interaction	Sequence origin	Replicate	One side cross	Two side cross	Total cross mapping
Arabidopsis-Cuscuta	Arabidopsis	Rep1	128	730	858
Arabidopsis-Cuscuta	Arabidopsis	Rep2	1517	12249	13766
Arabidopsis-Cuscuta	Arabidopsis	Rep3	772	1390	2162
Arabidopsis-Cuscuta	Cuscuta	Rep1	3065	979	4044
Arabidopsis-Cuscuta	Cuscuta	Rep2	5187	1334	6521
Arabidopsis-Cuscuta	Cuscuta	Rep3	5147	1441	6588
Solanum-Cuscuta	Solanum	Rep1	241173	6468	247641
Solanum-Cuscuta	Solanum	Rep2	169824	4408	174232
Solanum-Cuscuta	Solanum	Rep3	201261	5676	206937
Solanum-Cuscuta	Cuscuta	Rep1	3345	1724	5069
Solanum-Cuscuta	Cuscuta	Rep2	5634	2592	8226
Solanum-Cuscuta	Cuscuta	Rep3	5650	2631	8281
