# Supplementary material for: Refining dual RNA-seq mapping: sequential and combined approaches in host-parasitic plant dynamics
Source: Front Plant Sci. 2024 Nov 8;15:1483717. doi: 10.3389/fpls.2024.1483717 (PMC11581871; doi:10.3389/fpls.2024.1483717)
Supplement: Supplementary Table 6 — Cross-mapping in combined approach. Statistics on the number of correctly assigned reads and cross-mapped reads (both one-side and two-side) in the combined approach. [file DataSheet6.csv]

Reference genome	Replicate	Unambiguously mapped reads	Host mapped reads	Parasite mapped reads
A. thaliana	Replicate 1	18902574	18899509 (99.984%)	3065 ( 0.016%)
A. thaliana	Replicate 2	19573198	19568011 (99.973%)	5187 ( 0.027%)
A. thaliana	Replicate 3	20565759	20560612 (99.975%)	5147 ( 0.025%)
C. campestris	Replicate 1	14176961	128 ( 0.001%)	14176833 (99.999%)
C. campestris	Replicate 2	14158715	1517 ( 0.011%)	14157198 (99.989%)
C. campestris	Replicate 3	14552459	772 ( 0.005%)	14551687 (99.995%)
S. lycopersicum	Replicate 1	35713672	35710327 (99.991%)	3345 ( 0.009%)
S. lycopersicum	Replicate 2	35504641	35499007 (99.984%)	5634 ( 0.016%)
S. lycopersicum	Replicate 3	40837378	40831728 (99.986%)	5650 ( 0.014%)
C. campestris	Replicate 1	14415956	241173 ( 1.673%)	14174783 (98.327%)
C. campestris	Replicate 2	14324477	169824 ( 1.186%)	14154653 (98.814%)
C. campestris	Replicate 3	14750971	201261 ( 1.364%)	14549710 (98.636%)
