# Supplementary material for: Refining dual RNA-seq mapping: sequential and combined approaches in host-parasitic plant dynamics
Source: Front Plant Sci. 2024 Nov 8;15:1483717. doi: 10.3389/fpls.2024.1483717 (PMC11581871; doi:10.3389/fpls.2024.1483717)
Supplement: Supplementary Table 11 — A. thaliana and C. campestris two-side cross-mapping in sequential approach. List of A. thaliana loci identified investigating on two-side cross-mapped reads from A. thaliana-C. campestris interaction via the combined approach. Chromosome (Chr), locus identifier (Parent) and description of the gene function (Product) were extracted from A. thaliana genome annotation (gff3 file) and reported. [file DataSheet11.csv]

Chr	Parent	Product
A. thaliana chloroplast (NC_000932.1)	ArthCr088	16S ribosomal RNA
A. thaliana chloroplast (NC_000932.1)	ArthCp086	NADH dehydrogenase subunit 2
A. thaliana chromosome 2 (NC_003071.7)	AT2G01010	18S ribosomal RNA
A. thaliana chromosome 2 (NC_003071.7)	AT2G07731	pseudogene of NADH dehydrogenase
A. thaliana chromosome 3 (NC_003074.8)	AT3G41768	18S ribosomal RNA
A. thaliana chromosome 3 (NC_003074.8)	AT3G06365	uncharacterized misc_RNA
A. thaliana ecotype Col-0 mitochondrion (NC_037304.1)	DA397_mgr01	26S ribosomal RNA
A. thaliana ecotype Col-0 mitochondrion (NC_037304.1)	DA397_mgp38	NADH dehydrogenase subunit 9
A. thaliana ecotype Col-0 mitochondrion (NC_037304.1)	GeneID:38088291	cosRNA M120
